# Supplementary material for: Depression and risk of sarcopenia: a national cohort and Mendelian randomization study
Source: Front Psychiatry. 2023 Oct 18;14:1263553. doi: 10.3389/fpsyt.2023.1263553 (PMC10618558; doi:10.3389/fpsyt.2023.1263553)
Supplement: Supplementary file 1 [file Data_Sheet_1.CSV]

SNP	Chr	Position	A1	A2	Beta	SE	EAF	P values	Gene
rs1021363	10	106610839	G	A	-0.03	0.0045	0.6434	2.29E-11	SORCS3
rs10235664	7	2086814	C	T	-0.027	0.0049	0.2529	4.68E-08	MAD1L1
rs10890030	1	73755783	T	C	-0.0271	0.0043	0.5026	3.18E-10	LINC01360
rs10913112	1	175913828	T	C	-0.0262	0.0045	0.378	4.53E-09	COP1
rs11579246	1	50559162	G	A	-0.0491	0.0075	0.0914	6.00E-11	ELAVL4
rs115938232	6	29725013	G	A	0.0641	0.0092	0.0599	3.00E-12	TBC1D22B
rs13037326	20	44692598	T	C	0.031	0.0049	0.2597	2.40E-10	NCOA5
rs150346963	7	117625599	T	C	0.0283	0.0044	0.4118	1.16E-10	AC003084.2
rs17410557	18	50776391	C	T	0.0267	0.0044	0.3917	1.42E-09	DCC
rs17641524	1	197704717	T	C	-0.03	0.0053	0.2101	1.50E-08	DENND1B
rs1931388	9	11203149	G	A	-0.0295	0.0044	0.4042	1.68E-11	RP11-23D5.1
rs198457	11	61471678	T	C	-0.0315	0.0056	0.1886	1.90E-08	DAGLA
rs2111592	2	208049581	A	G	0.0263	0.0046	0.3141	1.35E-08	AC007879.1
rs2214123	6	67000001	G	A	-0.0261	0.0045	0.6466	8.56E-09	RNU7-66P
rs2232423	6	28366151	G	A	-0.062	0.007	0.1056	1.14E-18	ZSCAN12
rs2418449	9	119731359	C	T	-0.0281	0.0048	0.281	4.25E-09	ASTN2
rs247910	5	87630769	G	A	0.0237	0.0043	0.457	4.71E-08	TMEM161B-DT
rs2522831	7	82448100	C	T	0.024	0.0043	0.4739	2.11E-08	PCLO
rs2568958	1	72765116	A	G	0.0382	0.0044	0.6042	2.90E-18	LOC105378797
rs30266	5	103972357	A	G	0.0366	0.0046	0.3271	1.43E-15	LOC105379109
rs3807865	7	12250402	A	G	0.031	0.0044	0.4105	1.09E-12	TMEM106B
rs4131791	18	52747871	T	C	-0.0269	0.0044	0.4075	8.06E-10	LINC03035
rs4141983	1	18122009	C	T	-0.0264	0.0046	0.326	9.69E-09	ACTL8
rs4497414	11	88756779	C	T	0.0291	0.0044	0.44	2.93E-11	GRM5
rs4799949	18	35155910	T	C	-0.0292	0.0046	0.6684	1.40E-10	CELF4
rs508502	13	80921519	T	C	-0.0264	0.0048	0.2992	3.56E-08	SPRY2
rs59082935	7	38724868	T	C	0.0363	0.0066	0.1342	3.07E-08	FAM183BP
rs59283172	9	25232978	A	G	-0.039	0.007	0.1081	2.41E-08	RN7SKP120
rs61914045	12	52352301	A	G	0.0309	0.0054	0.2034	7.96E-09	ACVR1B
rs62535714	9	37182655	A	G	0.0339	0.0058	0.1639	4.69E-09	ZCCHC7
rs66511648	3	117515519	C	T	0.0297	0.0048	0.284	6.03E-10	RP11-384F7.2
rs699927	3	157932227	G	T	0.024	0.0044	0.4171	3.79E-08	rs699927
rs7152906	14	75125540	C	T	0.0258	0.0043	0.5196	1.87E-09	LOC105370567
rs7241572	18	77580712	A	G	0.0323	0.0054	0.2047	2.43E-09	KCNG2
rs72948506	2	212618440	A	G	0.0265	0.0047	0.2975	1.71E-08	ERBB4
rs7538938	1	67132262	C	T	0.0251	0.0043	0.5599	7.29E-09	SGIP1
rs7551758	1	52274078	G	T	0.0283	0.0043	0.5329	5.11E-11	NRDC
rs7725715	5	164487555	A	G	0.029	0.0043	0.5343	1.61E-11	LINC03000
rs843812	3	61255413	A	G	0.0248	0.0044	0.4117	1.41E-08	LOC124909387
rs9364755	6	165117329	G	A	0.0283	0.0051	0.2262	3.49E-08	XX-C2158C12.1
rs9529218	13	31790053	T	C	-0.034	0.0054	0.2031	2.23E-10	B3GLCT
rs9536381	13	53860655	T	C	0.0255	0.0046	0.3259	2.62E-08	RN7SL618P
rs9831648	3	49214303	T	G	-0.0292	0.0052	0.7739	1.59E-08	KLHDC8B
